# Supplementary material for: Coccidioidomycosis in Northern Arizona: an Investigation of the Host, Pathogen, and Environment Using a Disease Triangle Approach
Source: mSphere. 2022 Aug 16;7(5):e00352-22. doi: 10.1128/msphere.00352-22 (PMC9599602; doi:10.1128/msphere.00352-22)
Supplement: TABLE S1 [file msphere.00352-22-s0001.xlsx]

## Sheet: Isolates Supplemental x
Sample ID	Sample Location		Sex	Race
Flagstaff 1	Tissue/Lung	DISORDERS OF LUNG	Female	American Indian or Alaska Native
Flagstaff 2	Sputum	HIV, PNEUMONIA, HYPOXIA	Male	American Indian or Alaska Native
Flagstaff 3	Pleural Fluid	SBP, pulmonray cocci	Female	American Indian or Alaska Native
Flagstaff 4	Broch Wash/Lung R	SEPSIS/NEW ONSET RENAL FAILURE , disemminae cocci to left ankle and in lungs not in brain, pneumocystis CMV , Cdiff diarrhea	Male	American Indian or Alaska Native
Flagstaff 5	Tissue/Lung R	PNEUMOTHORAX	Male	White
Flagstaff 6	Pleural Fluid	CAP	Male	American Indian or Alaska Native
Flagstaff 7	Tissue/Lung R	PULM COCCI	Female	American Indian or Alaska Native
