# Supplementary material for: Coccidioidomycosis in Northern Arizona: an Investigation of the Host, Pathogen, and Environment Using a Disease Triangle Approach
Source: mSphere. 2022 Aug 16;7(5):e00352-22. doi: 10.1128/msphere.00352-22 (PMC9599602; doi:10.1128/msphere.00352-22)
Supplement: TABLE S2 [file msphere.00352-22-s0002.xlsx]

## Sheet: Sheet1
Location	County	Longitiute	Latitude	Sample ID	Date Collected	MetaData	CDX	ENV
Two Guns	Navajo	-111.094	35.1153	1a	2020-10-28	rock wall burrow	Neg	Neg
Two Guns	Navajo	-111.094	35.1153	1b	2020-10-28	rock wall burrow	Neg	Neg
Two Guns	Navajo	-111.094	35.1153	2a	2020-10-28	S. canyon under tree	Neg	Neg
Two Guns	Navajo	-111.094	35.1153	2b	2020-10-28	S. canyon under tree	Neg	Neg
Two Guns	Navajo	-111.094	35.1153	3a	2020-10-28	S. canyon	Neg	Neg
Two Guns	Navajo	-111.094	35.1153	3b	2020-10-28	S. canyon	Neg	Neg
Two Guns	Navajo	-111.094	35.1153	4a	2020-10-28	Poop Tower	Neg	Neg
Two Guns	Navajo	-111.094	35.1153	4b	2020-10-28	Poop Tower	Neg	Neg
Two Guns	Navajo	-111.094	35.1153	5a	2020-10-28	Latrene	Neg	Neg
Two Guns	Navajo	-111.094	35.1153	5b	2020-10-28	Latrene	Neg	Neg
Two Guns	Navajo	-111.094	35.1153	6a	2020-10-28	Latrene	Neg	Neg
Two Guns	Navajo	-111.094	35.1153	6b	2020-10-28	Latrene	Neg	Neg
Two Guns	Navajo	-111.094	35.1153	7a	2020-10-28	West canyon rock burrow	Neg	Neg
Two Guns	Navajo	-111.094	35.1153	7b	2020-10-28	West canyon rock burrow	Neg	Neg
Two Guns	Navajo	-111.094	35.1153	8a	2020-10-28	West canyon rock burrow	39.325	Neg
Two Guns	Navajo	-111.094	35.1153	8b	2020-10-28	West canyon rock burrow	Neg	Neg
Two Guns	Navajo	-111.094	35.1153	9a	2020-10-28	West canyon rock burrow	Neg	Neg
Two Guns	Navajo	-111.094	35.1153	9b	2020-10-28	West canyon rock burrow	Neg	Neg
Two Guns	Navajo	-111.094	35.1153	10a	2020-10-28	Cave Entrance Burrow	Neg	Neg
Two Guns	Navajo	-111.094	35.1153	10b	2020-10-28	Cave Entrance Burrow	Neg	Neg
Two Guns	Navajo	-111.094	35.1153	11a	2020-10-28	Cave Entrance Burrow	Neg	Neg
Two Guns	Navajo	-111.094	35.1153	11b	2020-10-28	Cave Entrance Burrow	38.598	Neg
Two Guns	Navajo	-111.094	35.1153	12a	2020-10-28	Cave Entrance Burrow	Neg	Neg
Two Guns	Navajo	-111.094	35.1153	12b	2020-10-28	Cave Entrance Burrow	Neg	Neg
Two Guns	Navajo	-111.094	35.1153	13a	2020-10-28	burrow	Neg	Neg
Two Guns	Navajo	-111.094	35.1153	13b	2020-10-28	burrow	Neg	Neg
Two Guns	Navajo	-111.094	35.1153	14a	2020-10-28	burrow	Neg	Neg
Two Guns	Navajo	-111.094	35.1153	14b	2020-10-28	burrow	Neg	Neg
Two Guns	Navajo	-111.094	35.1153	15a	2020-10-28	burrow	Neg	Neg
Two Guns	Navajo	-111.094	35.1153	15b	2020-10-28	burrow	Neg	Neg
Two Guns	Navajo	-111.094	35.1153	16a	2020-10-28	burrow	Neg	Neg
Two Guns	Navajo	-111.094	35.1153	16b	2020-10-28		Neg	Neg
E Hol	Apache	-109.88	35.0108	1a	2020-10-28	cliff	Neg	Neg
E Hol	Apache	-109.88	35.0108	1b	2020-10-28	cliff	Neg	Neg
E Hol	Apache	-109.88	35.0108	2a	2020-10-28	cliff burrow	Neg	Neg
E Hol	Apache	-109.88	35.0108	2b	2020-10-28	cliff burrow	Neg	Neg
E Hol	Apache	-109.88	35.0108	3a	2020-10-28	cliff burrow	Neg	Neg
E Hol	Apache	-109.88	35.0108	3b	2020-10-28	cliff burrow	Neg	Neg
E Hol	Apache	-109.88	35.0108	4a	2020-10-28	cliff burrow	Neg	Neg
E Hol	Apache	-109.88	35.0108	4b	2020-10-28	cliff burrow	Neg	Neg
E Hol	Apache	-109.88	35.0108	5a	2020-10-28	cliff burrow	35.419	38.403
E Hol	Apache	-109.88	35.0108	5b	2020-10-28	cliff burrow	Neg	Neg
E Hol	Apache	-109.88	35.0108	6a	2020-10-28	rock wall burrow	38.448	Neg
E Hol	Apache	-109.88	35.0108	6b	2020-10-28	rock wall burrow	Neg	Neg
E Hol	Apache	-109.88	35.0108	7a	2020-10-28	rock wall burrow	Neg	Neg
E Hol	Apache	-109.88	35.0108	7b	2020-10-28	rock wall burrow	Neg	Neg
E Hol	Apache	-109.88	35.0108	8a	2020-10-28	burrow	Neg	37.481
E Hol	Apache	-109.88	35.0108	8b	2020-10-28	burrow	Neg	Neg
E Hol	Apache	-109.88	35.0108	9a	2020-10-28	wash	Neg	Neg
E Hol	Apache	-109.88	35.0108	9b	2020-10-28	wash	Neg	Neg
E Hol	Apache	-109.88	35.0108	10a	2020-10-28	burrow	Neg	Neg
E Hol	Apache	-109.88	35.0108	10b	2020-10-28	burrow	Neg	37.742
E Hol	Apache	-109.88	35.0108	11a	2020-10-28	wash	Neg	Neg
E Hol	Apache	-109.88	35.0108	11b	2020-10-28	wash	Neg	Neg
Verde Valley	Yavapia	-111.931	34.7597	1a	2020-10-28	burrow	Neg	Neg
Verde Valley	Yavapia	-111.931	34.7597	1b	2020-10-28	burrow	Neg	Neg
Verde Valley	Yavapia	-111.931	34.7597	2a	2020-10-28	burrow	Neg	Neg
Verde Valley	Yavapia	-111.931	34.7597	2b	2020-10-28	burrow	38.169	Neg
Verde Valley	Yavapia	-111.931	34.7597	3a	2020-10-28	burrow	Neg	Neg
Verde Valley	Yavapia	-111.931	34.7597	3b	2020-10-28	burrow	35.019	35.943
Verde Valley	Yavapia	-111.931	34.7597	4a	2020-10-28	burrow	37.338	39.936
Verde Valley	Yavapia	-111.931	34.7597	4b	2020-10-28	burrow	38.135	Neg
Verde Valley	Yavapia	-111.931	34.7597	5a	2020-10-28	burrow	Neg	37.133
Verde Valley	Yavapia	-111.931	34.7597	5b	2020-10-28	burrow	Neg	Neg
Verde Valley	Yavapia	-111.931	34.7597	6a	2020-10-28	burrow	Neg	Neg
Verde Valley	Yavapia	-111.931	34.7597	6b	2020-10-28	burrow	36.885	37.085
Verde Valley	Yavapia	-111.931	34.7597	7a	2020-10-28	burrow	Neg	Neg
Verde Valley	Yavapia	-111.931	34.7597	7b	2020-10-28	burrow	Neg	Neg
Verde Valley	Yavapia	-111.931	34.7597	8a	2020-10-28	burrow	Neg	Neg
Verde Valley	Yavapia	-111.931	34.7597	8b	2020-10-28	burrow	Neg	Neg
Verde Valley	Yavapia	-111.931	34.7597	9a	2020-10-28	burrow	Neg	Neg
Verde Valley	Yavapia	-111.931	34.7597	9b	2020-10-28	burrow	39.172	Neg
Lake Mead	Mojave	-114.383	35.9567	LM-1a	2018-04-22	burrow	38.819	Negative
Lake Mead	Mojave	-114.383	35.9567	LM-1b	2018-04-22	burrow	39.732	Negative
Lake Mead	Mojave	-114.383	35.9567	LM-2a	2018-04-22	burrow	Negative	Negative
Lake Mead	Mojave	-114.383	35.9567	LM-2b	2018-04-22	burrow	38.845	Negative
Lake Mead	Mojave	-114.383	35.9567	LM-3a	2018-04-22	burrow	Negative	Negative
Lake Mead	Mojave	-114.383	35.9567	LM-3b	2018-04-22	burrow	38.725	Negative
Lake Mead	Mojave	-114.383	35.9567	LM-4a	2018-04-22	burrow	Negative	Negative
Lake Mead	Mojave	-114.383	35.9567	LM-4b	2018-04-22	burrow	Negative	Negative
Lake Mead	Mojave	-114.383	35.9567	LM-5a	2018-04-22	burrow	Negative	Negative
Lake Mead	Mojave	-114.383	35.9567	LM-5b	2018-04-22	burrow	Negative	Negative
Lake Mead	Mojave	-114.383	35.9567	LM-6a	2018-04-22	burrow	Negative	Negative
Lake Mead	Mojave	-114.383	35.9567	LM-6B	2018-04-22	burrow	Negative	Negative
Lake Mead	Mojave	-114.383	35.9567	LM-7a	2018-04-22	burrow	Negative	Negative
Lake Mead	Mojave	-114.383	35.9567	LM-7b	2018-04-22	burrow	Negative	Negative
Lake Mead	Mojave	-114.383	35.9567	LM-8a	2018-04-22	burrow	Negative	Negative
Lake Mead	Mojave	-114.383	35.9567	LM-8b	2018-04-22	burrow	39.0055	Negative
Lake Mead	Mojave	-114.383	35.9567	LM-9a	2018-04-22	burrow	38.287	37.94
Lake Mead	Mojave	-114.383	35.9567	LM-9b	2018-04-22	burrow	38.921	40.173
Lake Mead	Mojave	-114.383	35.9567	LM-10a	2018-04-22	burrow	36.477	Negative
Lake Mead	Mojave	-114.383	35.9567	LM-10b	2018-04-22	burrow	Negative	Negative
Lake Mead	Mojave	-114.383	35.9567	LM-11a	2018-04-22	burrow	Negative	Negative
Lake Mead	Mojave	-114.383	35.9567	LM-11b	2018-04-22	burrow	Negative	Negative
Lake Mead	Mojave	-114.383	35.9567	LM-12A	2018-04-22	burrow	Negative	Negative
Lake Mead	Mojave	-114.383	35.9567	LM-12b	2018-04-22	burrow	Negative	Negative
Lake Mead	Mojave	-114.383	35.9567	LM-13a	2018-04-22	burrow	Negative	Negative
Lake Mead	Mojave	-114.383	35.9567	LM-13b	2018-04-22	burrow	39.437	Negative
Lake Mead	Mojave	-114.383	35.9567	LM-14a	2018-04-22	burrow	Negative	Negative
Lake Mead	Mojave	-114.383	35.9567	LM-14b	2018-04-22	burrow	Negative	Negative
Lake Mead	Mojave	-114.383	35.9567	LM-15a	2018-04-22	burrow	Negative	Negative
Lake Mead	Mojave	-114.383	35.9567	LM-15b	2018-04-22	burrow	Negative	Negative
Lake Mead	Mojave	-114.383	35.9567	LM-16a	2018-04-22	burrow	39.689	Negative
Lake Mead	Mojave	-114.383	35.9567	LM-16b	2018-04-22	burrow	Negative	Negative
Flagstaff	Coconino	-111.644	35.0867	B1-1a	2018-05-17	burrow	39.358	Negative
Flagstaff	Coconino	-111.644	35.0867	B1-1b	2018-05-17	burrow	39.112	Negative
Flagstaff	Coconino	-111.644	35.0867	B1-1c	2018-05-17	burrow	39.349	Negative
Flagstaff	Coconino	-111.644	35.0867	B1-1d	2018-05-17	burrow	Negative	Negative
Flagstaff	Coconino	-111.644	35.0867	B1-1e	2018-05-17	burrow	39.078	Negative
Flagstaff	Coconino	-111.644	35.0867	B1-1f	2018-05-17	burrow	Negative	Negative
Flagstaff	Coconino	-111.644	35.0867	B2-2a	2018-05-17	burrow	Negative	Negative
Flagstaff	Coconino	-111.644	35.0867	B2-2b	2018-05-17	burrow	Negative	Negative
Flagstaff	Coconino	-111.644	35.0867	B2-2c	2018-05-17	burrow	Negative	Negative
Flagstaff	Coconino	-111.644	35.0867	B2-2d	2018-05-17	burrow	Negative	Negative
Flagstaff	Coconino	-111.644	35.0867	B2-2e	2018-05-17	burrow	Negative	Negative
Flagstaff	Coconino	-111.644	35.0867	B2-2f	2018-05-17	burrow	Negative	Negative
Flagstaff	Coconino	-111.644	35.0867	B3-3a	2018-05-17	burrow	Negative	Negative
Flagstaff	Coconino	-111.644	35.0867	B3-3b	2018-05-17	burrow	Negative	Negative
Flagstaff	Coconino	-111.644	35.0867	B3-3c	2018-05-17	burrow	Negative	Negative
Flagstaff	Coconino	-111.644	35.0867	B3-3d	2018-05-17	burrow	Negative	Negative
Flagstaff	Coconino	-111.644	35.0867	B3-3e	2018-05-17	burrow	Negative	Negative
Flagstaff	Coconino	-111.644	35.0867	B3-3f	2018-05-17	burrow	Negative	Negative
Flagstaff	Coconino	-111.644	35.0867	B4-4a	2018-05-17	burrow	Negative	Negative
Flagstaff	Coconino	-111.644	35.0867	B4-4b	2018-05-17	burrow	Negative	Negative
Flagstaff	Coconino	-111.644	35.0867	B4-4c	2018-05-17	burrow	Negative	Negative
Flagstaff	Coconino	-111.644	35.0867	B4-4d	2018-05-17	burrow	Negative	Negative
Flagstaff	Coconino	-111.644	35.0867	B4-4e	2018-05-17	burrow	Negative	Negative
Flagstaff	Coconino	-111.644	35.0867	B4-4f	2018-05-17	burrow	Negative	Negative
Flagstaff	Coconino	-111.644	35.0867	B5-5a	2018-05-17	burrow	Negative	Negative
Flagstaff	Coconino	-111.644	35.0867	B5-5b	2018-05-17	burrow	Negative	Negative
Flagstaff	Coconino	-111.644	35.0867	B5-5c	2018-05-17	burrow	Negative	Negative
Flagstaff	Coconino	-111.644	35.0867	B5-5d	2018-05-17	burrow	Negative	Negative
Flagstaff	Coconino	-111.644	35.0867	B5-5e	2018-05-17	burrow	Negative	Negative
Flagstaff	Coconino	-111.644	35.0867	B5-5f	2018-05-17	burrow	Negative	Negative
Flagstaff	Coconino	-111.644	35.0867	B6-6a	2018-05-17	burrow	Negative	Negative
Flagstaff	Coconino	-111.644	35.0867	B6-6b	2018-05-17	burrow	Negative	Negative
Flagstaff	Coconino	-111.644	35.0867	B6-6c	2018-05-17	burrow	39.113	Negative
Flagstaff	Coconino	-111.644	35.0867	B6-6d	2018-05-17	burrow	Negative	Negative
Flagstaff	Coconino	-111.644	35.0867	B6-6e	2018-05-17	burrow	Negative	Negative
Flagstaff	Coconino	-111.644	35.0867	B6-6f	2018-05-17	burrow	Negative	Negative
Flagstaff	Coconino	-111.644	35.0867	B7-7a	2018-05-17	burrow	Negative	Negative
Flagstaff	Coconino	-111.644	35.0867	B7-7b	2018-05-17	burrow	Negative	Negative
Flagstaff	Coconino	-111.644	35.0867	B7-7c	2018-05-17	burrow	Negative	Negative
Flagstaff	Coconino	-111.644	35.0867	B7-7f	2018-05-17	burrow	Negative	Negative
Flagstaff	Coconino	-111.543	35.3291	Downey Park B4a	2018-08-06	burrow	Negative	Negative
Flagstaff	Coconino	-111.543	35.3291	Downey Park B4b	2018-08-06	burrow	Negative	Negative
Flagstaff	Coconino	-111.543	35.3291	Downey Park B4c	2018-08-06	burrow	Negative	Negative
Flagstaff	Coconino	-111.543	35.3291	Downey Park B4d	2018-08-06	burrow	Negative	Negative
Flagstaff	Coconino	-111.543	35.3291	Downey Park B4e	2018-08-06	burrow	Negative	Negative
Flagstaff	Coconino	-111.543	35.3291	Downey Park B4f	2018-08-06	burrow	Negative	Negative
Flagstaff	Coconino	-111.543	35.3291	Downey Park B5a	2018-08-06	burrow	Negative	Negative
Flagstaff	Coconino	-111.543	35.3291	Downey Park B5b	2018-08-06	burrow	Negative	Negative
Flagstaff	Coconino	-111.543	35.3291	Downey Park B5c	2018-08-06	burrow	Negative	Negative
Flagstaff	Coconino	-111.543	35.3291	Downey Park B5d	2018-08-06	burrow	Negative	Negative
Flagstaff	Coconino	-111.543	35.3291	Downey Park B5e	2018-08-06	burrow	Negative	Negative
Flagstaff	Coconino	-111.543	35.3291	Downey Park B5f	2018-08-06	burrow	Negative	Negative
Flagstaff	Coconino	-111.543	35.3291	Downey Park B6a	2018-08-06	burrow	Negative	Negative
Flagstaff	Coconino	-111.543	35.3291	Downey Park B6b	2018-08-06	burrow	Negative	Negative
Flagstaff	Coconino	-111.543	35.3291	Downey Park B6c	2018-08-06	burrow	Negative	Negative
Flagstaff	Coconino	-111.543	35.3291	Downey Park B6d	2018-08-06	burrow	Negative	Negative
Flagstaff	Coconino	-111.543	35.3291	Downey Park B6e	2018-08-06	burrow	Negative	Negative
Flagstaff	Coconino	-111.543	35.3291	Downey Park B6f	2018-08-06	burrow	Negative	Negative
Flagstaff	Coconino	-111.543	35.3291	Downey Park B7a	2018-08-06	burrow	Negative	Negative
Flagstaff	Coconino	-111.543	35.3291	Downey Park B7b	2018-08-06	burrow	Negative	Negative
Flagstaff	Coconino	-111.543	35.3291	Downey Park B7c	2018-08-06	burrow	Negative	Negative
Flagstaff	Coconino	-111.543	35.3291	Downey Park B7d	2018-08-06	burrow	39.793	Negative
Flagstaff	Coconino	-111.543	35.3291	Downey Park B7e	2018-08-06	burrow	Negative	Negative
Flagstaff	Coconino	-111.543	35.3291	Downey Park B7f	2018-08-06	burrow	Negative	Negative
Flagstaff	Coconino	-111.543	35.3291	Downey Park B8a	2018-08-06	burrow	Negative	Negative
Flagstaff	Coconino	-111.543	35.3291	Downey Park B8b	2018-08-06	burrow	Negative	Negative
Flagstaff	Coconino	-111.543	35.3291	Downey Park B8c	2018-08-06	burrow	Negative	Negative
Flagstaff	Coconino	-111.543	35.3291	Downey Park B8d	2018-08-06	burrow	Negative	Negative
Flagstaff	Coconino	-111.543	35.3291	Downey Park B8e	2018-08-06	burrow	Negative	Negative
Flagstaff	Coconino	-111.543	35.3291	Downey Park B8f	2018-08-06	burrow	Negative	Negative
Flagstaff	Coconino	-111.614	35.191	Little America B1a	2018-08-06	burrow	Negative	Negative
Flagstaff	Coconino	-111.614	35.191	Little America B1b	2018-08-06	burrow	Negative	Negative
Flagstaff	Coconino	-111.614	35.191	Little America B1c	2018-08-06	burrow	Negative	Negative
Flagstaff	Coconino	-111.614	35.191	Little America B1d	2018-08-06	burrow	Negative	Negative
Flagstaff	Coconino	-111.614	35.191	Little America B1e	2018-08-06	burrow	Negative	Negative
Flagstaff	Coconino	-111.614	35.191	Little America B1f	2018-08-06	burrow	Negative	Negative
Flagstaff	Coconino	-111.614	35.191	Little America B2a	2018-08-06	burrow	Negative	Negative
Flagstaff	Coconino	-111.614	35.191	Little America B2b	2018-08-06	burrow	Negative	Negative
Flagstaff	Coconino	-111.614	35.191	Little America B2c	2018-08-06	burrow	Negative	Negative
Flagstaff	Coconino	-111.614	35.191	Little America B2d	2018-08-06	burrow	Negative	Negative
Flagstaff	Coconino	-111.614	35.191	Littler America B2e	2018-08-06	burrow	Negative	Negative
Flagstaff	Coconino	-111.614	35.191	Little America B2f	2018-08-06	burrow	Negative	Negative
Flagstaff	Coconino	-111.614	35.191	Little America B3a	2018-08-06	burrow	Negative	Negative
Flagstaff	Coconino	-111.614	35.191	Little America B3b	2018-08-06	burrow	Negative	Negative
Flagstaff	Coconino	-111.614	35.191	Little America B3c	2018-08-06	burrow	Negative	Negative
Flagstaff	Coconino	-111.614	35.191	Little America B3d	2018-08-06	burrow	Negative	Negative
					2018-08-06	burrow	Negative	Negative
